# Supplementary material for: Genome-Wide Identification of ARF Transcription Factor Gene Family and Their Expression Analysis in Sweet Potato
Source: Int J Mol Sci. 2021 Aug 30;22(17):9391. doi: 10.3390/ijms22179391 (PMC8431151; doi:10.3390/ijms22179391)
Supplement: Supplementary file 1 [file ijms-22-09391-s001.zip]

Archive with 1 entries (1 files):
- ijms-1302712-SI.pdf
